# Supplementary material for: Detection of Legionella anisa in Water from Hospital Dental Chair Units and Molecular Characterization by Whole-Genome Sequencing
Source: Microorganisms. 2018 Jul 18;6(3):71. doi: 10.3390/microorganisms6030071 (PMC6165070; doi:10.3390/microorganisms6030071)
Supplement: Supplementary file 1 [file microorganisms-06-00071-s001.zip]

Archive with 3 entries (2 files):
- microorganisms-324574-supp/
- microorganisms-324574-supp/Annotations of genomic sequences.xls
- microorganisms-324574-supp/List of accession numbers used for comparison purposes.xlsx
