# Supplementary material for: Detection of Legionella anisa in Water from Hospital Dental Chair Units and Molecular Characterization by Whole-Genome Sequencing
Source: Microorganisms. 2018 Jul 18;6(3):71. doi: 10.3390/microorganisms6030071 (PMC6165070; doi:10.3390/microorganisms6030071)
Supplement: Supplementary file 1 [file microorganisms-06-00071-s001.zip › microorganisms-324574-supp/List of accession numbers used for comparison purposes.xlsx]

## Sheet: Legionella accession numbers
Legionella Species	strain	Accession numbers
L. adelaidensis	1762-AUS-E	LNKA00000000.1
L. anisa	WA-316-C3	LNXS00000000.1
L. anisa	FDAARGOS_200	NBTX02000001.1
L. anisa	Linanisette	CANP01000001.1
L. birminghamensis	CDC#1407-AL-14	LNXT00000000.1
L. bozemanii	WIGA	LNXU00000000.1
L. brunensis	ATCC43878	LNXV00000000.1
L. cherrii	ORW	LNXW00000000.1
L. cincinnatiensis	CDC#72-OH-14	LNXX00000000.1
L. drozanskii	ATCC700990	LNXY00000000.1
L. dumoffii	NY-23	LNXZ00000000.1
L. erythra	SE-32A-C8	LNYA00000000.1
L. feeleii	WO-44C	LNYB00000000.1
L. geestiana	ATCC49504	LNYC00000000.1
L. gormanii	LS-13	LNYD00000000.1
L. gratiana	Lyon 8420412	LNYE00000000.1
L. hackeliae	798-PA-H	LNYF00000000.1
L. israelensis	Bercovier 4	LNYG00000000.1
L. jamestowniensis	JA-26-G1-E2	LNYH00000000.1
L. jordanis	BL-540	LNYI00000000.1
L. lansingensis	BL-540	LNYJ00000000.1
L. londiniensis	ATCC49505	LNYK00000000.1
L. maceachernii	PX-1-G2-E2	LNYL00000000.1
L. micdadei	TATLOCK	LNYM00000000.1
L. moravica	ATCC43877	LNYN00000000.1
L. nautarum	ATCC49506	LNYO00000000.1
L. oakridgensis	Oak Ridge-10	LNYP00000000.1
L. parisiensis	PF-209-C-C2	LNYQ00000000.1
L. pneumophila	Alcoy	NC_014125.1
L. pneumophila	Corby	CP000675.1
L. pneumophila	E9_O	CP015956.1 & CP015957.1
L. pneumophila	Lens	NC_006369.1 & NC_006366.1
L. pneumophila	Lorraine	FQ958210.1 & FQ958212.1
L. pneumophila	LPE509	CP003885.1 & NC_020522.1
L. pneumophila	Paris	NC_006368.1 & NC_006365.1
L. pneumophila	Philadelphia	NC_002942.5
L. quateirensis	ATCC49507	LNYR00000000.1
L. quinlivanii	CDC#1442-AUS-E	LNYS00000000.1
L. rubrilucens	WA-270A-C2	LNYT00000000.1
L. sainthelensi	Mt.St.Helens-4	LNYU00000000.1
L. santicrucis	SC-63-C7	LNYV00000000.1
L. shakespearei	ATCC49655	LNYW00000000.1
L. spiritensis	Mt.St.Helens-9	LNYX00000000.1
L. steelei	IMVS3376	LNYY00000000.1
L. steigerwaltii	SC-18-C9	LNYZ00000000.1
L. tucsonensis	ATCC49180	LNZA00000000.1
L. waltersii	ATCC51914	LNZB00000000.1
L. worsleiensis	ATCC49508	LNZC00000000.1
